# Supplementary material for: Pharmacokinetic Evaluation of New Drugs Using a Multi-Labelling Approach and PET Imaging: Application to a Drug Candidate with Potential Application in Neuromuscular Disorders
Source: Biomedicines. 2023 Jan 18;11(2):253. doi: 10.3390/biomedicines11020253 (PMC9953224; doi:10.3390/biomedicines11020253)
Supplement: Supplementary file 1 [file biomedicines-11-00253-s001.zip]

Archive with 1 entries (1 files):
- biomedicines-2099911-supplementary.pdf
